# Supplementary material for: Metabolomics approach reveals annual metabolic variation in roots of Cyathula officinalis Kuan based on gas chromatography–mass spectrum
Source: Chin Med. 2017 May 3;12:12. doi: 10.1186/s13020-017-0133-1 (PMC5414129; doi:10.1186/s13020-017-0133-1)
Supplement: Supplementary file 1 — Additional file 1. The dataset composed by all metabolite peak area values of 32 samples. [file 13020_2017_133_MOESM1_ESM.xlsx]

## Sheet: Sheet1
Additional file 1: The dataset composed by all metabolite peak area values of 32 samples
sample	group	442	39	47	59	67	80	86	88	90	94	99	101	102	104	107	119	127	130	134	143	149	151	156	157	158	169	175	177	180	182	186	191	199	201	203	211	212	217	219	221	223	226	228	229	236	242	243	244
A1	A	71649352	1.59418e+07	0	0	7.51552e+06	0	0	1.38199e+06	0	78679.1	786453	2.47287e+06	0	400812	0	41630.2	86598.8	0	1.1891e+06	0	168472	391526	56818.2	129088	0	0	14469.4	89646.5	4.43426e+06	0	0	1.06723e+07	0	0	0	0	1.31677e+06	236017	6.61385e+06	0	0	69801.9	535839	0	16737.9	899826	0	54826.7
A2	A	34296346	1.6125e+07	0	0	3.19772e+07	0	0	84486.5	0	0	857709	757561	538768	1.23702e+06	0	133600	0	27111	4.06055e+06	0	0	697690	394175	0	0	55701.9	304414	247329	2.78431e+07	0	0	0	0	72810.7	0	0	0	0	3.07138e+06	0	7712.4	33173.4	198315	0	44819.8	274418	0	22139.8
A3	A	70168895	2.07812e+07	0	116446	0	2.14788e+06	827358	1.25878e+06	0	2.39967e+06	4.79618e+06	1.65042e+06	0	746075	0	0	119615	681059	1.0862e+06	0	0	275510	0	1.87928e+07	662853	0	0	0	9.71091e+06	345558	4.27055e+06	3.39682e+07	0	287820	692706	6.8645e+06	1.1419e+06	2.55463e+07	5.71814e+06	218676	18543.7	103714	446905	468840	245442	448186	53827.4	51112
A4	A	15055447	4.99235e+06	0	0	4.74325e+06	978503	219917	2.05448e+07	0	943924	0	1.71984e+06	0	395758	0	0	31544.3	119438	1.62106e+06	50356.7	90166.3	128251	0	6.75246e+06	194084	22776.9	35914	0	7.7278e+06	580057	4.16694e+06	19972947	0	184772	70937.3	533878	160184	1.24698e+06	1.25415e+06	21928	0	25475.9	68714.1	175741	0	486310	0	5432.22
A5	A	52298653	1.16612e+07	0	0	0	0	0	2.33247e+06	0	1.04994e+06	756308	887796	0	223958	0	0	46967.7	227084	1.13095e+06	0	141640	221529	0	666884	147754	0	20005.6	115097	9.56198e+06	43298.9	5.69547e+06	1.3535e+07	0	281643	0	381997	1.65761e+06	746178	2.65991e+06	96349.9	13466.4	53784.1	513689	0	59081.3	555904	0	27033.8
A6	A	66081446	2.62868e+07	0	0	7.33946e+06	0	0	3.39898e+06	0	855550	1.62896e+06	1.80874e+06	0	1.12784e+06	0	43774	86869.1	63099.8	1.83766e+06	0	0	232065	262673	518112	18963.2	35145.6	84190.7	67539	7.07786e+06	0	1.07612e+07	1.57449e+07	0	268455	868601	0	3.34249e+06	275611	9.96348e+06	234771	23928.4	117122	590048	478713	103234	1.33931e+06	0	53409.7
A7	A	82609347	1.264e+07	0	0	9.24006e+06	1.12754e+06	1.66964e+06	1.69563e+06	0	1.39851e+06	2.99193e+06	2.75357e+06	0	675995	0	0	109050	138233	1.39924e+06	124537	146325	378382	0	1.25802e+07	0	40075.8	50383.8	0	1.09625e+07	586477	1.49856e+07	3.07992e+07	0	665371	492532	3.93385e+06	3.98033e+06	8.93121e+06	1.03462e+07	209638	19101.8	194228	742896	814737	480933	3.32877e+06	53894.2	68151.8
A8	A	28124531	3.95679e+06	0	0	2.26338e+06	0	271778	296181	0	375082	530408	572332	0	0	0	0	0	45552.7	323168	0	0	197325	0	0	0	0	18384.9	0	0	0	4.69589e+06	2.05676e+06	0	0	0	0	1.26621e+06	386242	1.96816e+06	0	0	17239.8	132268	0	0	174074	0	20604
B1	B	117052176	2.90577e+07	37710.6	16358.3	1.67842e+07	198824	0	0	0	0	718801	0	320923	1.6515e+06	84900.4	74543.6	174249	320038	1.04718e+06	488289	0	261039	451289	0	146211	53700	52025.2	877609	1.83673e+07	0	120296	0	0	6.18564e+06	544161	0	0	0	9.2511e+06	213245	57060.1	71500.5	2.0303e+06	0	234768	486049	39483.5	43434.2
B2	B	82328559	2.5194e+07	128638	20128	1.00268e+07	1.33898e+06	253411	689744	0	0	2.43698e+06	2.10159e+06	274009	1.67544e+06	0	0	91714.5	630126	2.02215e+06	0	59644.8	276730	192467	2.17859e+06	830298	0	30283	10419.5	1.12962e+07	1041437	4.01489e+06	15064903	0	1.25385e+06	851195	473516	781813	5.59453e+06	1.46388e+07	222179	20238.6	159945	1.09155e+06	0	0	606479	129805	49658.5
B3	B	81702718	2.31053e+07	0	0	1.01018e+07	2.60166e+06	1.83562e+06	3.03042e+07	0	0	0	4.49096e+06	628536	754617	0	84700.7	142463	194095	1697661	0	312890	577324	0	4.88726e+06	225551	67976.1	0	0	2.52898e+07	2.19682e+06	1.44988e+06	4.47313e+07	0	0	844994	1.65473e+06	316604	7.78365e+06	2.41587e+07	210387	24382.3	222429	910478	647879	704749	1.72788e+06	207491	91420.3
B4	B	98590505	2.61289e+07	0	21543.9	3.38778e+07	2.74365e+06	0	2.6058e+06	0	0	4.38309e+06	1.92682e+06	1.13478e+06	1.42547e+06	0	0	150072	879682	4.90677e+06	149246	247288	373934	59136.5	2.17795e+06	746415	0	48296.5	0	2.40992e+07	3.66235e+06	6.77622e+06	4.72263e+07	0	0	1.5382e+06	524531	913537	4.20198e+06	5.05613e+07	349323	35525.8	215594	1.42129e+06	7.02907e+06	720273	1.56532e+06	139018	69181.3
B5	B	20214658	0	21670.4	0	7.44167e+06	0	0	880833	0	0	1.27568e+06	268096	111706	267348	0	62114.7	28202.1	19487.6	476989	23607.8	20516.3	63429.7	0	0	0	14455.9	33990.1	56482.5	5.87435e+06	165558	17846.4	3.29886e+06	0	179422	103329	0	0	82145.8	8.70671e+06	0	15560.2	87706.1	161602	493803	35256.7	97553.8	0	0
B6	B	61661210	3.07935e+07	0	83098.8	2.84888e+07	5.48241e+06	0	1.62124e+06	0	5.41392e+06	8.31778e+06	2.76097e+06	453793	1.08231e+06	0	0	129840	826729	2.42753e+06	0	309773	399303	0	6.94787e+06	978838	0	0	0	2.61476e+07	6.60552e+06	5.76804e+06	3.80258e+07	0	0	1.06461e+06	2.27198e+06	732196	1.71064e+07	1.51919e+07	226663	20339.9	209750	730555	5.50853e+06	1.12652e+06	3.09893e+06	125612	82053.1
B7	B	27218414	2.06844e+07	71092.5	45021.3	1.95503e+07	1.59528e+06	1.90666e+06	5.62711e+07	0	0	1.73158e+07	5.68601e+06	410665	757711	0	0	116070	217835	2.55797e+06	0	185046	268609	208497	1.00495e+07	292965	55082.4	0	0	1.5238e+07	3.37199e+06	2.83444e+06	36409861	402483	0	173714	791821	107551	2.98039e+06	1.88063e+06	38480.2	7973.27	74372.8	112227	734650	116330	493211	31812	26020.7
B8	B	37212410	7.96332e+06	0	0	0	344357	741372	3.99862e+06	0	3.21912e+06	1.87571e+06	1.8783e+06	0	324225	0	0	65528.4	91734.5	854618	0	15461.5	603586	0	224214	88753.6	48838.1	22341.3	0	5.77346e+06	0	1.54681e+06	4.10726e+06	0	178806	0	65185.7	428055	539440	3.99421e+06	72819.7	14960.8	0	283008	188453	571113	329687	53007.7	65542.3
C1	C	65575624	0	228616	0	8.43041e+06	374085	327226	2.44478e+06	4.38519e+06	0	3.38998e+06	715796	0	2.6287e+07	210633	113904	219824	233239	1.93716e+06	440204	0	699423	611082	0	271662	40976.2	99140.4	144330	2.39002e+06	430461	0	3.27293e+06	0	1.83185e+07	0	0	0	0	5.06912e+06	977194	2494.05	153218	1.04624e+06	0	94055.6	308225	43871.3	104315
C2	C	133926770	9.12629e+06	0	0	1.01718e+07	0	0	898132	2.97465e+06	0	11304887	974770	258326	2.61365e+06	214260	88639	108502	65698.8	4.10438e+06	179157	34272	228866	383117	0	32803	53357.3	96258.9	1231.12	9.75409e+06	0	0	1.07587e+07	0	5.57323e+06	0	0	0	0	1.98456e+07	0	887.019	186645	3.6407e+06	0	241237	2.28622e+06	0	51366.6
C3	C	56959320	2.74653e+07	194349	0	4.22543e+06	451963	148480	2.99102e+06	518139	0	1.0846e+07	0	0	1.76783e+06	94634.8	57807.1	105163	261790	2.39571e+06	186457	21168.6	487365	0	0	807335	89059.5	27001.5	2067.35	4.85776e+06	236457	419453	8.9889e+06	0	1.77432e+07	0	0	127734	543523	6.36053e+06	273745	18094.9	74140.8	1.29566e+06	0	163050	531439	53704.1	81050.7
C4	C	110261936	2.3202e+07	146101	91686.5	9.24381e+06	0	0	1.14926e+06	219567	0	37293615	3.0095e+06	0	2.26329e+06	404849	62803.6	87863	841721	1.20051e+06	379449	8186.43	239531	360883	0	306474	0	35243.7	31520	4.13894e+06	0	235858	3.48563e+06	0	2.32089e+06	440045	0	91181.9	187096	7.66903e+06	238075	17881.3	187622	1.15287e+06	0	784733	427951	0	46322.3
C5	C	79364611	1.40776e+07	180499	0	7.42876e+06	0	237100	1.01255e+06	625623	0	3.26417e+06	886001	0	835734	195602	125578	124964	23825.1	4.0461e+06	0	36376.4	616433	283608	0	0	0	0	0	8.88062e+06	0	0	3.70921e+06	404295	756309	0	0	0	26160.6	1.46509e+07	0	19128	93738.5	1.4933e+06	259907	164081	693693	0	84502.9
C6	C	10912922	0	0	0	1.26432e+07	0	1.27535e+06	7.05909e+06	0	0	99161060	2.28438e+06	0	913346	413014	368262	137632	38410.5	5.19808e+06	0	0	190149	160041	0	26545.7	82476.4	176492	55814.4	3.36978e+07	852306	90973.7	7.18547e+06	645217	85600.3	48611.9	0	57697	0	3.84936e+06	0	0	30869.4	395747	228163	31140.1	185666	0	0
C7	C	10483785	1.10126e+06	160677	0	1.22562e+07	0	374430	1.14149e+06	0	0	2.07677e+07	0	0	6.49722e+06	291612	374035	0	219127	7.31553e+06	289736	0	602117	137109	0	340211	270985	291331	57763.4	3.68731e+07	0	0	2.66178e+06	0	2.91193e+06	0	0	0	0	2.60129e+06	0	555.014	25312.2	284397	0	0	75932.3	0	7234.02
C8	C	188635026	1.40955e+07	214930	0	8.95709e+06	0	0	150459	547679	0	4.85817e+06	1.15631e+06	336000	1.32687e+06	223461	115375	144405	38214.3	1.27389e+06	0	34499.7	697884	0	0	0	73414.6	51061.8	0	2.08112e+07	0	0	5.67154e+06	0	1.81397e+06	0	0	0	0	2.98526e+07	0	26234	244496	2.45616e+06	0	858200	1.06146e+06	0	86114.4
D1	D	45743707	4.95679e+06	111175	26231.2	10467527	0	0	2.44937e+06	0	0	4.21641e+07	1.32302e+06	345470	682754	0	137595	79723.4	522253	1.96063e+06	54036.3	131780	233380	192575	207465	157045	0	47076.8	0	2.12746e+07	568522	2.56289e+06	9.49087e+06	0	163617	60034.5	0	120670	38263.7	9.83928e+06	33954.3	8565.01	46795.6	952412	508528	169867	456571	0	21850.5
D2	D	57253843	6.17587e+06	71833.3	87395.8	4.73334e+06	0	413745	1.21216e+07	928483	0	1.58374e+07	5.90225e+06	141947	672269	675634	54344.4	74731	372947	1.6222e+06	49154.8	60855.3	395557	0	649479	254211	0	92189.4	0	8.1361e+06	313241	4.36406e+06	9.7022e+06	376591	211360	0	42605.2	288139	334268	2.30372e+06	0	4234.99	47751.8	199043	0	102146	372912	19098.1	73112.7
D3	D	48919816	0	86591.3	109639	7.19927e+06	1.41618e+06	1.60275e+06	1.54029e+06	0	0	4.26022e+07	6.2058e+06	0	821177	0	107562	63171.9	240747	2.12667e+06	0	270451	183145	241182	3.31377e+06	273390	41120.1	54494.9	0	1.72175e+07	3.85338e+06	1.47399e+06	3.32687e+07	321225	0	75514.7	115891	0	491705	1.39685e+06	26212.9	0	13877.2	61453.8	112968	0	221496	0	0
D4	D	65637843	1.38039e+07	80219.8	37471.4	1.4757e+07	0	677162	1.4596e+06	0	0	7.67275e+07	2.07563e+06	490553	789415	321613	104437	144764	32788.1	2.17956e+06	88621.6	155641	702292	0	289716	19916.8	68576.8	0	74819.5	2.18463e+07	1.10724e+06	0	7.52637e+06	517410	61568.9	69810.7	0	103745	26388.8	2.76223e+06	0	11915.9	32691.6	198927	622225	415704	194937	11397.4	27565.4
D5	D	98928990	1.32507e+07	100149	0	6.05771e+06	0	87676.6	329082	0	0	947749	949181	181688	620907	153208	34240.6	179213	49538.5	636486	89043.9	34344.2	116500	379002	0	0	0	50994.5	39604.6	2.45712e+06	0	2.66191e+06	1.36202e+06	890985	4.01252e+06	166451	0	268451	0	4.62401e+06	0	21946.7	111180	523348	0	76028	212575	0	18507.5
D6	D	93961084	2.28628e+07	118330	17565.3	7.77277e+06	0	122784	3.64931e+06	504072	0	2.45562e+07	2.96453e+06	137798	1.24635e+06	351735	0	73557.3	292943	1.59771e+06	248832	32168.2	152118	274678	163841	98521.5	0	55324.6	5601.89	4.11435e+06	0	1.53492e+06	5.18403e+06	305993	6.31774e+06	343767	84860.2	440707	249171	6.80247e+06	175096	11261.4	125229	1.29289e+06	0	174244	335200	0	29695.4
D7	D	41626542	1.5624e+07	237586	204220	9.0505e+06	873791	299542	1.30565e+06	0	0	7.06732e+06	3.73293e+06	0	2.12801e+06	686030	0	0	1.96912e+06	1.47971e+06	403887	667891	359072	241054	4.59531e+06	2.26618e+06	96975.5	0	0	1.77442e+07	267829	4.80444e+06	3.00737e+07	7.73525e+06	0	42058.9	103504	472378	1.06274e+06	2.68949e+06	49883.7	0	17589.5	781299	0	0	268606	0	0
D8	D	80960307	2.43092e+07	0	0	1.45998e+07	0	755700	916900	0	0	5.25335e+07	1.48828e+06	607029	1.30632e+06	0	235877	137833	0	1.97244e+06	0	0	517297	445148	0	0	32274.3	106335	211951	13674464	0	94215.1	656054	672023	604897	393813	0	0	254760	2.87985e+07	0	0	158222	1.04466e+07	0	839038	2.30183e+06	0	76015.9
[truncated: 119 more columns]
