# Supplementary material for: Metabolomics approach reveals annual metabolic variation in roots of Cyathula officinalis Kuan based on gas chromatography–mass spectrum
Source: Chin Med. 2017 May 3;12:12. doi: 10.1186/s13020-017-0133-1 (PMC5414129; doi:10.1186/s13020-017-0133-1)
Supplement: Supplementary file 4 — Additional file 4. Metabolites identified by GC–MS. [file 13020_2017_133_MOESM4_ESM.xlsx]

## Sheet: Sheet1
Additional file 4. Metabolites identified by GC-MS
number	peak number	metabolites name	CAS	quantification mass	similarity score
1	39	2-hydroxypyridine	142-08-5	152	872.367
2	47	lactic acid	50-21-5	149	489
3	59	2-ketobutyric acid	600-18-0	122	263
4	67	glycolic acid	79-14-1	147	943.357
5	80	Maleimide	541-59-3	154	875.267
6	86	hydroxylamine	7803-49-8	146	713.348
7	88	alanine	56-41-7	116	743.429
8	90	octanal	124-13-0	58	177
9	94	oxalic acid	144-62-7	66	902.3
10	99	3-Hydroxypropionic acid 1	503-66-2	147	591.8
11	101	glutaraldehyde	111-30-8	127	272.677
12	102	5-aminovaleric acid lactam	675-20-7	156	452.263
13	104	3-Hydroxypyridine	109-00-2	152	897.556
14	107	3-hydroxybutyric acid 2	503-66-2	177	686.643
15	119	sulfuric acid	7664-93-9	117	552.227
16	127	Lactamide	2043-43-8	117	290.222
17	130	2-amino-2-methylpropane-1,3-diol	115-69-5	144	318.458
18	134	Methyl Phosphate	812-00-0	241	831.657
19	143	succinate semialdehyde	692-29-5	166	386.083
20	149	alpha-ketoisocaproic acid	816-66-0	86	337.923
21	151	malonic acid	141-82-2	281	458.968
22	156	N-cyclohexylformamide	766-93-8	183	243.6
23	157	valine	72-18-4	144	892
24	158	canavanine degr prod	543-38-4	130	325.9
25	169	guaiacol	90-05-1	166	686.217
26	175	norvaline	6600-40-4	213	203.737
27	177	2-ketoadipate	689-31-6	196	547.368
28	180	benzoic acid	65-85-0	105	969.611
29	182	oxamic acid	471-47-6	147	539.429
30	186	serine	56-45-1	116	806.379
31	191	Ethanolamine	141-43-5	174	930.057
32	199	2-Deoxyerythritol	3068-00-6	218	516
33	201	nicotinic acid	59-67-6	152	405.679
34	203	(-)-Dihydrocarveol	20549-47-7	167	231.333
35	211	Isoleucine	73-32-5	158	761.882
36	212	threonine	72-19-5	57	834.037
37	217	glycine	56-40-6	174	848.069
38	219	succinic acid	110-15-6	147	924.703
39	221	2,3-Dihydroxypyridine	16867-04-2	240	757.375
40	223	catechol	120-80-9	254	366.179
41	226	Thymol	89-83-8	221	311.812
42	228	D-Glyceric acid	6000-40-4	189	906.919
43	229	oxamide	471-46-5	58	217.733
44	236	Itaconic acid	97-65-4	147	775.387
45	242	fumaric acid	110-17-8	245	912.568
46	243	Pyrrole-2-Carboxylic Acid	634-97-9	240	668.692
47	244	2,3-Dimethylsuccinic acid	13545-04-5	221	357.769
48	251	Pelargonic acid	112-05-0	215	811.645
49	253	Pipecolinic acid	535-75-1	255	259.316
50	255	cycloleucine	52-52-8	221	293.714
51	259	Aminooxyacetic acid	645-88-5	130	364.125
52	265	resorcinol	108-46-3	240	346
53	267	L-Allothreonine	28954-12-3	217	749.182
54	268	Tartronic acid	80-69-3	221	446.733
55	277	Glutaric Acid	110-94-1	130	579.714
56	280	DL-Anabasine	13078-04-1	239	527.4
57	282	1,2-Cyclohexanedione	765-87-7	138	468.206
58	285	N-Ethylglycine	627-01-0	373	284.762
59	295	aspartic acid 2	56-84-8	160	881.636
60	297	beta-Alanine	107-95-9	248	692.042
61	298	Erythrose	583-50-6	201	582.441
62	299	2-Deoxytetronic acid	1518-61-2	189	697.286
63	311	L-Threose	95-44-3	350	661.619
64	315	3-Aminoisobutyric acid	144-90-1	174	455.636
65	320	Aminomalonic acid	1068-84-4	255	289.176
66	322	Citramalic acid	6236-10-8	281	669.6
67	331	L-Malic acid	97-67-6	233	895.139
68	335	Threitol	7493-90-5	205	683.25
69	336	MALONAMIDE	108-13-4	101	397.6
70	337	1,5-Anhydroglucitol	154-58-5	143	483.875
71	345	salicylic acid	69-72-7	267	714.789
72	347	N-Acetyl-L-leucine	1188-21-2	84	415.318
73	349	aspartic acid 1	56-84-8	232	828.286
74	351	oxoproline	98-79-3	156	859.312
75	352	4-aminobutyric acid	56-12-2	174	898.138
76	358	Threonic acid	7306-96-9	292	761.033
77	362	3-Methyloxindole	1504-06-9	221	255.913
78	370	phenylalanine	63-91-2	120	823.786
79	373	dibenzofuran	132-64-9	240	186
80	379	2-hydroxy-3-isopropylbutanedioic acid	16048-89-8	114	287.95
81	381	alpha-ketoglutaric acid	328-50-7	198	617.579
82	382	threo-beta-hyrdoxyaspartate	7298-99-9	292	409
83	392	1,2,4-Benzenetriol	533-73-3	239	625.5
84	395	Digitoxose	527-52-6	204	417.567
85	401	glutamic acid	56-86-0	246	694.6
86	405	4-Hydroxybenzoic acid	99-96-7	223	736.741
87	407	tartaric acid	133-37-9	292	869.214
88	408	Lyxose	1114-34-7	117	529.667
89	410	2,4-diaminobutyric acid	305-62-4	264	185.625
90	414	allose	2595-97-3	204	599.486
91	419	xylose	6763-34-4	103	909.444
92	421	ribose	24259-59-4	103	887.028
93	424	Ribonic acid	5336-08-3	117	792.048
94	430	Acetol	116-09-6	217	661.7
95	431	xylitol 1	87-99-0	307	850.444
96	432	xylitol 2	87-99-0	117	797.265
97	438	2,5-dihydroxybenzaldehyde	1194-98-5	165	411.5
98	439	fucose 1	2438-80-4	158	491.458
99	446	Diglycerol 2	627-82-7	394	636.714
100	449	dihydrocoumarin	119-84-6	179	278.45
101	454	3,6-Anhydro-D-galactose	14122-18-0	231	736.727
102	456	Glucose-1-phosphate	59-56-3	217	828.486
103	457	Diglycerol 1	627-82-7	159	489.6
104	458	4-hydroxy-3-methoxybenzoic acid	121-34-6	126	896.73
105	471	isocitric acid	320-77-4	273	482.125
106	474	3,4-dihydroxybenzoic acid	99-50-3	193	715.13
107	480	beta-Mannosylglycerate	164324-35-0	159	532.125
108	483	D-alanyl-D-alanine	923-16-0	188	683.067
109	488	2-Keto-L-gulonic acid	342385-52-8	554	739.545
110	493	galactose	59-23-4	306	462.32
111	494	Gluconic lactone	90-80-2	204	484.5
112	495	mannose	3458-28-4	160	811.333
113	502	tyramine	51-67-2	174	810.065
114	503	mannitol	87-78-5	275	279.786
115	506	glucose	50-99-7	205	725.667
116	507	sorbitol	50-70-4	244	478.136
117	512	Hydantoin	5458-06-0	365	186.1
118	525	Galactonic acid	576-36-3	292	749.179
119	531	gluconic acid	526-95-4	319	710.385
120	534	Glucosaminic acid	3646-68-2	204	612
121	537	N-Carbamylglutamate	1188-38-1	174	592.4
122	540	palmitic acid	57-10-3	117	927.486
123	541	Glucoheptonic acid	23351-51-1	143	575.405
124	546	o-Hydroxyhippuric acid	487-54-7	174	276.25
125	549	myo-inositol	87-89-8	305	914.568
126	550	Linoleic acid methyl ester	112-63-0	245	425.647
127	558	trans-3,5-Dimethoxy-4-hydroxycinnamaldehyde	4206-58-0	174	396.905
128	560	d-Glucoheptose	62475-58-5	205	452.111
129	562	caffeic acid	331-39-5	219	821.062
130	566	noradrenaline	51-41-2	174	933.412
131	578	Fructose 2,6-biphosphate degr prod	79082-92-1	227	479.438
132	579	linoleic acid	60-33-3	67	813.27
133	582	oleic acid	112-80-1	117	845.027
134	583	2-aminoethanethiol	60-23-1	79	395.895
135	590	stearic acid	57-11-4	117	844.595
136	592	spermidine	124-20-9	174	339.16
137	600	fructose-6-phosphate	643-13-0	315	565.167
138	602	glucose-6-phosphate	56-73-5	73	795.73
139	609	Purine riboside	550-33-4	204	612.743
140	614	tetracosane	646-31-1	56	277.9
141	618	6-phosphogluconic acid	53411-70-4	318	550.12
142	633	uridine	58-96-8	217	704.5
143	635	Neohesperidin	13241-33-3	204	505.125
144	637	salicin	138-52-3	73	673.444
145	640	piceatannol	10083-24-6	223	397.5
146	655	phytosphingosine	554-62-1	204	737.273
147	668	lactulose	4618-18-2	361	712.071
148	670	lactose	63-42-3	480	284.182
149	674	cellobiose	528-50-7	204	603.583
150	679	maltose	69-79-4	160	755.216
151	684	Lactobionic Acid	96-82-2	217	568.812
152	685	Gentiobiose	554-91-6	204	692.846
153	690	melibiose	66009-10-7	204	792.5
154	691	Isomaltose	499-40-1	204	457.957
155	692	Digalacturonic acid	5894-59-7	280	397.429
156	694	palatinitol	64519-82-0	307	427.387
157	701	Galactinol	3687-64-7	204	651.171
158	702	4-Androsten-11beta-ol-3,17-dione	382-44-5	119	423.357
159	720	trehalose-6-phosphate	4484-88-2	217	517.96
160	728	5-alpha-Cholestan-3-one	566-88-1	83	391.815
161	731	naringin	10236-47-2	217	573.871
162	733	24,25-dihydrolanosterol	79-62-9	129	597.029
163	736	1-Kestose	470-69-9	217	892.788
164	739	β-Sitosterol	83-46-5	107	456.962
165	742	Melezitose	597-12-6	217	589.571
166	746	Maltotriitol	32860-62-1	217	413.955
