# Supplementary material for: Metabolomics approach reveals annual metabolic variation in roots of Cyathula officinalis Kuan based on gas chromatography–mass spectrum
Source: Chin Med. 2017 May 3;12:12. doi: 10.1186/s13020-017-0133-1 (PMC5414129; doi:10.1186/s13020-017-0133-1)
Supplement: Supplementary file 5 — Additional file 5. Metabolites changing significantly between groups based on ANOVA results. [file 13020_2017_133_MOESM5_ESM.xlsx]

## Sheet: Sheet1
Additional file 5: Metabolites changing significantly between groups based on ANOVA results.
peak number	p.value	B vs A	C vs A	D vs A	A vs B	B vs C	C vs D	D VS B
47	0.00056523	*	*	*	*
59	0.012896			*			*
80	0.027905	*			*	*		*
90	0.00025287		*			*	*
94	2.8337e-05	*	*	*	*
99	0.034899		*	*
102	0.0015613	*		*	*	*	*
107	1.1379e-06		*	*		*	*	*
119	0.0099095		*			*
157	0.0019952		*			*	*
186	0.01244		*			*	*
199	0.0002152			*			*	*
201	0.037085		*			*
203	0.022171					*	*
211	0.01371		*			*
212	0.033269		*
217	0.0060064		*			*	*
219	0.027247	*			*		*	*
243	0.0036156	*			*	*		*
253	4.3283e-06		*	*		*		*
255	0.028808		*	*
259	0.00025104		*			*	*
277	3.3e-06		*	*		*	*	*
282	0.028972		*			*		*
322	3.4513e-05			*			*	*
331	0.0003392	*	*		*	*	*
336	0.041105					*
345	0.037512					*
370	0.0041082		*			*	*
379	0.0014965		*			*	*
381	0.030099			*			*
392	0.0025812		*	*		*		*
401	0.0071391		*			*		*
407	0.0039036	*	*		*		*	*
408	0.001527	*			*		*	*
410	0.011577		*	*
414	0.00019		*			*	*
419	0.037752		*
424	2.0948e-05		*	*		*		*
430	0.00036581			*			*	*
431	6.7466e-13			*			*	*
438	0.045634						*
439	0.043871	*			*		*	*
449	0.0052004		*				*
480	0.024741		*			*
493	0.046524	*		*	*
495	1.3822e-10	*	*	*	*
506	0.0025053		*	*		*		*
512	0.045011		*				*
531	2.1e-08		*	*		*		*
537	0.0038127		*	*				*
549	0.012891	*	*	*	*
562	0.014904		*			*	*
600	0.0020341			*			*	*
635	0.0039838	*	*	*	*
655	0.025938		*			*
674	2.6228e-05		*	*		*		*
679	0.020612			*			*
685	0.010152			*			*	*
692	0.00038523	*	*	*	*	*		*
733	0.028559			*				*
739	0.024642			*				*
742	0.022104			*				*
Total		15	40	32	15	32	30	27
"*" indicate that P<0.05.
